# Supplementary material for: Design of Optimally Constructed Metabolic Networks of Minimal Functionality
Source: PLoS One. 2014 Mar 25;9(3):e92583. doi: 10.1371/journal.pone.0092583 (PMC3965433; doi:10.1371/journal.pone.0092583)
Supplement: Supporting Information S1 — Enhanced algorithm that allows for the inclusion of essential modes, with D , the set of desired modes, T , the set of undesired (target) modes, , the number of desired modes, , the number undesired modes, and n, the number of essential modes. The general procedure is the same as explained in the text. (TEX) [file pone.0092583.s001.tex]

% Template for PLoS
% Version 1.0 January 2009
%
% To compile to pdf, run:
% latex plos.template
% bibtex plos.template
% latex plos.template
% latex plos.template
% dvipdf plos.template

\documentclass[10pt]{article}

% amsmath package, useful for mathematical formulas
\usepackage{amsmath}
% amssymb package, useful for mathematical symbols
\usepackage{amssymb}

% graphicx package, useful for including eps and pdf graphics
% include graphics with the command \includegraphics
\usepackage{graphicx}

% cite package, to clean up citations in the main text. Do not remove.
\usepackage{cite}

\usepackage{color} 

\usepackage[normalem]{ulem} % for proofreading
\usepackage{hyperref}

% Use doublespacing - comment out for single spacing
%\usepackage{setspace} 
%\doublespacing


% Text layout
\topmargin 0.0cm
\oddsidemargin 0.5cm
\evensidemargin 0.5cm
\textwidth 16cm 
\textheight 21cm

% Bold the 'Figure #' in the caption and separate it with a period
% Captions will be left justified
\usepackage[labelfont=bf,labelsep=period,justification=raggedright]{caption}

% Use the PLoS provided bibtex style
\bibliographystyle{plos2009}

% Remove brackets from numbering in List of References
\makeatletter
\renewcommand{\@biblabel}[1]{\quad#1.}
\makeatother


% Leave date blank
\date{}

\pagestyle{myheadings}
%% ** EDIT HERE **


%% ** EDIT HERE **
%% PLEASE INCLUDE ALL MACROS BELOW
\newcommand{\cnst}[1]{constraint (\ref{#1})}
\newcommand{\ecoli}[1][\ ]{\emph{E. coli}#1}
\newcommand{\eqn}[1]{equation (\ref{#1})}
\newcommand{\fig}[1]{Figure \ref{#1}}
\newcommand{\tab}[1]{Table \ref{#1}}
%\newcommand{\Cnst}[1]{Constraint (\ref{#1})}
%\newcommand{\Eqn}[1]{Equation (\ref{#1})}


%\newcommand{\ecolicore}[1][\ ]{\ecoli core#1}
%\newcommand{\ecolimedium}[1][\ ]{\ecoli core$^{-}$#1}
%\newcommand{\ecolismall}[1][\ ]{\ecoli core$^{-2}$#1}
%\newcommand{\ecolicore}[1][\ ]{E0}
%\newcommand{\ecolimedium}[1][\ ]{E1}
%\newcommand{\ecolismall}[1][\ ]{E2}

% mathematics
\newcommand{\norm}[1]{||#1||}
\newcommand{\transpose}[1]{#1^{\text{T}}}

\newcommand{\bvec}{\mathbf b}
\newcommand{\bvecT}{\transpose{\mathbf b}}
%\newcommand{\dvecT}{\transpose{\mathbf d}}
%\newcommand{\evec}{\mathbf e}
%\newcommand{\nmax}{n_{\text{max}}}
%\newcommand{\nullity}{\text{nullity}}
%\newcommand{\smat}{\mathbf S}
%\newcommand{\tvecT}{\transpose{\mathbf t}}
%\newcommand{\vvec}{\mathbf v}
%\newcommand{\zero}{\mathbf 0}
%\newcommand{\one}{\mathbf{1}}

\newcommand{\wmax}{w_\text{max}}
\newcommand{\wvec}{\mathbf w}
\newcommand{\xvec}{\mathbf x}
\newcommand{\yvec}{\mathbf y}
\newcommand{\svec}{\mathbf s}
\newcommand{\zmin}{z_\text{min}}
\newcommand{\zmink}{z_\text{min,k}}
\newcommand{\zminkminus}{z_\text{min,k-1}}

\newcommand{\ybm}{Y_\text{BM/S}}
\newcommand{\yp}{Y_\text{P/S}}
\newcommand{\yq}{Y_\text{Q/S}}
\newcommand{\etap}{\eta_\text{P}}
\newcommand{\yet}{Y_\text{EtOH/S}}
\newcommand{\etaet}{\eta_\text{EtOH}}
%% END MACROS SECTION

\begin{document}


\section*{Supplementary material}

\begin{subequations}
\label{app}
\begin{alignat}{2}
  \text{max }& z && \\
  \text{s.t. }& w_{max}(1-y^t)+w^t y^t \ge z, && \quad t\in\{1,..,|T|\}, \\
  & \bvecT_d \xvec \ge \norm{\bvec_d}s^d, && \quad d\in\{1,..,|D|\},\\
  & \bvecT_d \xvec \le \norm{\bvec_d}(1+s^d)-1, && \\
  & \bvecT_t \xvec \ge \norm{\bvec_t}y^t, && \\
  & \bvecT_t \xvec \le \norm{\bvec_t}(1+y^t)-1, && \\  
  & \norm{\xvec} = \norm{\xvec_0} - \Delta, && \\
  & \norm{\svec} \ge n, && \\
  & \norm{\yvec} \ge 1, && \\
  & \wvec= \transpose{(w^1,\ldots,w^{|T|})}, && \quad w^t\in\Re\,\forall t, \\
  & \xvec= \transpose{(x^1,\ldots,x^{|T|})}, && \quad x^t\in\{0,1\}\,\forall t, \\
  & \yvec= \transpose{(y^1,\ldots,y^{|T|})}, && \quad y^t\in\{0,1\}\,\forall t, \\ 
  & \svec= \transpose{(s^1,\ldots,s^{|D|})}, && \quad s^d\in\{0,1\}\,\forall d.
\end{alignat}
\end{subequations}
with $D$, the set of desired modes, $T$, the set of undesired (target) modes, $|D|$, the number of desired modes, $|T|$, the number undesired modes, and n, the number of essential modes. The general procedure is the same as explained in the text.


\end{document}
